# Supplementary material for: A Five Glutamine-Associated Signature Predicts Prognosis of Prostate Cancer and Links Glutamine Metabolism with Tumor Microenvironment
Source: J Clin Med. 2023 Mar 14;12(6):2243. doi: 10.3390/jcm12062243 (PMC10056698; doi:10.3390/jcm12062243)
Supplement: Supplementary file 1 [file jcm-12-02243-s001.zip]

Archive with 1 entries (1 files):
- jcm-2262092-supplementary.pdf
